# Supplementary material for: Occult hepatitis B virus infections and risk factors among school-going adolescent voluntary blood donors in Kwale County Kenya, January 2020–June 2021: Cross sectional study
Source: PLoS One. 2022 Jul 25;17(7):e0263473. doi: 10.1371/journal.pone.0263473 (PMC9312369; doi:10.1371/journal.pone.0263473)
Supplement: S1 Dataset — (XLS) [file pone.0263473.s001.xls]

## Sheet: Sheet4
Serial Number	Secondary Schools	Age	Age Cohort	Sex	Last donation	Blood Group	Number of donation	HB level	HBV status	Religion	Repeat donor Inter-donation in Months
1	Golini sec sch	20	18-25	Male	Never	O+VE	First timer	15.3	Negative	Islam	0
2	Golini sec sch	20	18-25	Male	Never	O+VE	First timer	16.8	Negative	Islam	0
3	Golini sec sch	20	18-25	Male	Never	O+VE	First timer	13.3	Negative	Islam	0
4	Golini sec sch	22	18-25	Male	Never	B+VE	First timer	14.6	Negative	Islam	0
5	Golini sec sch	17	16-17	Male	Never	O+VE	First timer	14.2	Negative	Islam	0
6	Golini sec sch	17	16-17	Female	Never	B+VE	First timer	12.3	Negative	Islam	0
7	Golini sec sch	18	18-25	Male	Never	O+VE	First timer	14.7	Negative	Islam	0
8	Golini sec sch	19	18-25	Male	Never	O+VE	First timer	13.6	Negative	Islam	0
9	Golini sec sch	21	18-25	Male	Never	O+VE	First timer	17.1	Negative	Islam	0
10	Golini sec sch	21	18-25	Male	Never	B+VE	First timer	15.7	Negative	Islam	0
11	Golini sec sch	21	18-25	Male	Never	O+VE	First timer	14.6	Negative	Islam	0
12	Golini sec sch	20	18-25	Male	Never	O+VE	First timer	14.6	Negative	Islam	0
13	Golini sec sch	22	18-25	Male	Never	O+VE	First timer	15.5	Negative	Islam	0
14	Golini sec sch	25	18-25	Male	Never	A+VE	First timer	15.3	Negative	Christianity	0
15	Golini sec sch	19	18-25	Male	Never	O+VE	First timer	15.9	Negative	Islam	0
16	Golini sec sch	18	18-25	Male	Never	A+VE	First timer	14	Negative	Islam	0
17	Golini sec sch	17	16-17	Male	Never	O+VE	First timer	14.7	Negative	Christianity	0
18	Golini sec sch	17	16-17	Male	Never	O+VE	First timer	14.9	Negative	Islam	0
19	Golini sec sch	21	18-25	Male	Never	O+VE	First timer	14.6	Negative	Islam	0
20	Golini sec sch	18	18-25	Male	Never	O+VE	First timer	13	Negative	Islam	0
21	Golini sec sch	21	18-25	Male	Never	O+VE	First timer	15.6	Negative	Islam	0
22	Golini sec sch	17	16-17	Male	Never	A+VE	First timer	12.2	Negative	Islam	0
23	Golini sec sch	20	18-25	Male	Never	A+VE	First timer	15.2	Negative	Islam	0
24	Golini sec sch	22	18-25	Male	Never	O+VE	First timer	14.8	Negative	Islam	0
25	Golini sec sch	18	18-25	Female	Never	B+VE	First timer	13.1	Negative	Islam	0
26	Kwale High Sec Sch	19	18-25	Male	Never	O+VE	First timer	14.5	Negative	Christianity	0
27	Kwale High Sec Sch	16	16-17	Male	Never	O+VE	First timer	13.3	Negative	Islam	0
28	Kwale High Sec Sch	16	16-17	Male	Never	AB+VE	First timer	13.2	Negative	Christianity	0
29	Kwale High Sec Sch	19	18-25	Male	Never	B+VE	First timer	14.8	Negative	Christianity	0
30	Waa Boys Sec Sch	18	18-25	Male	Never	O+VE	First timer	15.7	Negative	Islam	0
31	Waa Boys Sec Sch	18	18-25	Male	Never	O+VE	First timer	15.2	Positive	Islam	0
32	Waa Boys Sec Sch	18	18-25	Male	Never	A+VE	First timer	15.1	Negative	Christianity	0
33	Waa Boys Sec Sch	18	18-25	Male	Never	O+VE	First timer	14.4	Negative	Christianity	0
34	Waa Boys Sec Sch	18	18-25	Male	Never	O+VE	First timer	15.7	Negative	Christianity	0
35	Waa Boys Sec Sch	19	18-25	Male	Never	O+VE	First timer	15.5	Negative	Islam	0
36	Waa Boys Sec Sch	20	18-25	Male	Never	O+VE	First timer	13.4	Positive	Islam	0
37	Waa Boys Sec Sch	19	18-25	Male	Never	O+VE	First timer	13	Negative	Islam	0
38	Waa Boys Sec Sch	18	18-25	Male	Never	O+VE	First timer	14.6	Negative	Christianity	0
39	Waa Boys Sec Sch	19	18-25	Male	Never	O+VE	First timer	16.2	Negative	Christianity	0
40	Waa Boys Sec Sch	19	18-25	Male	Never	AB+VE	First timer	16.4	Negative	Christianity	0
41	Waa Boys Sec Sch	17	16-17	Male	Never	O+VE	First timer	15	Negative	Islam	0
42	Waa Boys Sec Sch	19	18-25	Male	Never	O+VE	First timer	14.6	Negative	Christianity	0
43	Waa Boys Sec Sch	20	18-25	Male	Never	O+VE	First timer	15.6	Negative	Christianity	0
44	Waa Boys Sec Sch	20	18-25	Male	Never	O+VE	First timer	13.7	Negative	Islam	0
45	Waa Boys Sec Sch	21	18-25	Male	Never	AB+VE	First timer	14.6	Negative	Islam	0
46	Waa Boys Sec Sch	20	18-25	Male	Never	O+VE	First timer	13.6	Negative	Islam	0
47	Waa Boys Sec Sch	17	16-17	Male	Never	O+VE	First timer	14.5	Negative	Islam	0
48	Waa Boys Sec Sch	16	16-17	Male	Never	O+VE	First timer	12.8	Negative	Christianity	0
49	Waa Boys Sec Sch	17	16-17	Male	Never	A+VE	First timer	13.5	Negative	Christianity	0
50	Waa Boys Sec Sch	16	16-17	Male	Never	O+VE	First timer	13.1	Negative	Islam	0
51	Waa Boys Sec Sch	16	16-17	Male	Never	A+VE	First timer	14.7	Negative	Islam	0
52	Waa Boys Sec Sch	17	16-17	Male	Never	B+VE	First timer	13.6	Positive	Islam	0
53	Waa Boys Sec Sch	17	16-17	Male	Never	O+VE	First timer	14.5	Positive	Christianity	0
54	Waa Boys Sec Sch	19	18-25	Male	Never	A+VE	First timer	11.7	Negative	Christianity	0
55	Waa Boys Sec Sch	18	18-25	Male	Never	O+VE	First timer	15.5	Positive	Christianity	0
56	Waa Boys Sec Sch	19	18-25	Male	Never	O+VE	First timer	14.9	Negative	Islam	0
57	Waa Boys Sec Sch	20	18-25	Male	Never	O+VE	First timer	14	Negative	Islam	0
58	Waa Boys Sec Sch	20	18-25	Male	Never	A+VE	First timer	14.2	Negative	Christianity	0
59	Waa Boys Sec Sch	16	16-17	Male	Never	B+VE	First timer	15.2	Negative	Christianity	0
60	Waa Boys Sec Sch	16	16-17	Male	Never	A+VE	First timer	16.2	Negative	Christianity	0
61	Waa Boys Sec Sch	16	16-17	Male	Never	A+VE	First timer	15.6	Positive	Islam	0
62	Waa Boys Sec Sch	16	16-17	Male	Never	O+VE	First timer	12.6	Negative	Christianity	0
63	Waa Boys Sec Sch	16	16-17	Male	Never	A+VE	First timer	12.9	Negative	Islam	0
64	Waa Boys Sec Sch	22	18-25	Male	Never	A+VE	First timer	17.2	Negative	Christianity	0
65	Waa Boys Sec Sch	18	18-25	Male	Never	A+VE	First timer	14.1	Negative	Christianity	0
66	Waa Boys Sec Sch	19	18-25	Male	Never	A+VE	First timer	14.1	Negative	Islam	0
67	Waa Boys Sec Sch	19	18-25	Male	Never	O+VE	First timer	15.1	Negative	Islam	0
68	Waa Boys Sec Sch	18	18-25	Male	Never	O+VE	First timer	12.8	Negative	Islam	0
69	Waa Boys Sec Sch	20	18-25	Male	Never	O+VE	First timer	12.7	Negative	Islam	0
70	Waa Boys Sec Sch	21	18-25	Male	Never	A+VE	First timer	14.2	Negative	Islam	0
71	Waa Boys Sec Sch	19	18-25	Male	Never	B+VE	First timer	17.2	Negative	Christianity	0
72	Waa Boys Sec Sch	19	18-25	Male	Never	O+VE	First timer	13.1	Negative	Islam	0
73	Waa Boys Sec Sch	20	18-25	Male	Never	AB+VE	First timer	13.8	Negative	Islam	0
74	Waa Boys Sec Sch	18	18-25	Male	Never	A+VE	First timer	12.9	Negative	Islam	0
75	Waa Boys Sec Sch	20	18-25	Male	Never	O+VE	First timer	12.9	Negative	Islam	0
76	Waa Boys Sec Sch	18	18-25	Male	Never	O+VE	First timer	14.3	Negative	Islam	0
77	Waa Boys Sec Sch	24	18-25	Male	Never	O+VE	First timer	14.2	Negative	Islam	0
78	Waa Boys Sec Sch	17	16-17	Male	Never	O+VE	First timer	14.1	Negative	Christianity	0
79	Waa Boys Sec Sch	18	18-25	Male	Never	A+VE	First timer	15.5	Negative	Christianity	0
80	Waa Boys Sec Sch	19	18-25	Male	Never	A+VE	First timer	13.7	Negative	Islam	0
81	Waa Boys Sec Sch	17	16-17	Male	Never	A+VE	First timer	13.2	Negative	Christianity	0
82	Waa Boys Sec Sch	19	18-25	Male	Never	A+VE	First timer	14.9	Negative	Christianity	0
83	Waa Boys Sec Sch	17	16-17	Male	Never	A+VE	First timer	13.8	Negative	Christianity	0
84	Waa Boys Sec Sch	17	16-17	Male	Never	O+VE	First timer	13.1	Negative	Christianity	0
85	Waa Boys Sec Sch	21	18-25	Male	Never	O+VE	First timer	13.9	Negative	Islam	0
86	Waa Boys Sec Sch	19	18-25	Male	Never	B+VE	First timer	15.7	Negative	Islam	0
87	Waa Boys Sec Sch	18	18-25	Male	Never	O+VE	First timer	14.7	Negative	Christianity	0
88	Waa Boys Sec Sch	18	18-25	Male	Never	O+VE	First timer	14.8	Negative	Islam	0
89	Waa Boys Sec Sch	16	16-17	Male	Never	A+VE	First timer	15.3	Positive	Christianity	0
90	Waa Boys Sec Sch	17	16-17	Male	Never	O+VE	First timer	15.7	Positive	Christianity	0
91	Waa Boys Sec Sch	17	16-17	Male	Never	O+VE	First timer	15.2	Negative	Christianity	0
92	Waa Boys Sec Sch	19	18-25	Male	Never	B+VE	First timer	14.7	Negative	Christianity	0
93	Waa Boys Sec Sch	20	18-25	Male	Never	A+VE	First timer	13.9	Negative	Islam	0
94	Waa Boys Sec Sch	17	16-17	Male	Never	O+VE	First timer	12.7	Positive	Islam	0
95	Muhaka Sec Sch	18	18-25	Female	Never	O+VE	First timer	15.1	Positive	Islam	0
96	Muhaka Sec Sch	20	18-25	Male	Never	O+VE	First timer	13.8	Negative	Islam	0
97	Muhaka Sec Sch	21	18-25	Male	Never	O+VE	First timer	15.3	Negative	Islam	0
98	Muhaka Sec Sch	19	18-25	Male	Never	O+VE	First timer	14.1	Negative	Islam	0
99	Muhaka Sec Sch	21	18-25	Male	Never	O+VE	First timer	14.6	Negative	Islam	0
100	Muhaka Sec Sch	18	18-25	Male	Never	O+VE	First timer	15.4	Positive	Islam	0
101	Muhaka Sec Sch	20	18-25	Male	Never	O+VE	First timer	14.1	Positive	Islam	0
102	Muhaka Sec Sch	16	16-17	Male	Never	O+VE	First timer	13.3	Negative	Islam	0
103	Muhaka Sec Sch	20	18-25	Male	Never	O+VE	First timer	13.5	Negative	Islam	0
104	Muhaka Sec Sch	20	18-25	Male	Never	O+VE	First timer	14.2	Negative	Islam	0
105	Muhaka Sec Sch	19	18-25	Male	Never	O+VE	First timer	12.9	Negative	Islam	0
106	Madago Sec Sch	19	18-25	Male	Never	A+VE	First timer	14.8	Negative	Islam	0
107	Madago Sec Sch	17	16-17	Male	Never	A+VE	First timer	13.6	Negative	Christianity	0
108	Madago Sec Sch	19	18-25	Male	Never	O+VE	First timer	13.1	Positive	Islam	0
109	Madago Sec Sch	23	18-25	Male	Never	O+VE	First timer	12.5	Negative	Islam	0
110	Madago Sec Sch	19	18-25	Male	Never	A+VE	First timer	14.5	Negative	Islam	0
111	Madago Sec Sch	22	18-25	Female	Never	B+VE	First timer	13.4	Negative	Christianity	0
112	Madago Sec Sch	17	16-17	Female	Never	O+VE	First timer	13	Negative	Islam	0
113	Madago Sec Sch	21	18-25	Male	Never	O+VE	First timer	14.1	Negative	Islam	0
114	Madago Sec Sch	20	18-25	Male	Never	A+VE	First timer	15.3	Negative	Islam	0
115	Madago Sec Sch	19	18-25	Male	Never	O+VE	First timer	15.4	Negative	Islam	0
116	Madago Sec Sch	19	18-25	Female	Never	B+VE	First timer	12.9	Negative	Islam	0
117	Madago Sec Sch	19	18-25	Female	Never	A-VE	First timer	13.7	Negative	Islam	0
118	Madago Sec Sch	19	18-25	Male	Never	O-VE	First timer	14.8	Negative	Islam	0
119	Madago Sec Sch	21	18-25	Male	Never	O+VE	First timer	14.2	Negative	Islam	0
120	Madago Sec Sch	22	18-25	Male	Never	O+VE	First timer	17.9	Negative	Islam	0
121	Magaoni sec Sch	18	18-25	Male	Never	A+VE	First timer	13.3	Positive	Islam	0
122	Magaoni sec Sch	19	18-25	Male	Never	O+VE	First timer	12.9	Negative	Islam	0
123	Magaoni sec Sch	19	18-25	Male	Never	O+VE	First timer	15.2	Negative	Islam	0
124	Magaoni sec Sch	17	16-17	Male	Never	A+VE	First timer	14.5	Negative	Islam	0
125	Magaoni sec Sch	20	18-25	Male	Never	O+VE	First timer	13.4	Negative	Islam	0
126	Magaoni sec Sch	21	18-25	Male	Never	O+VE	First timer	13.6	Negative	Christianity	0
127	Magaoni sec Sch	25	18-25	Male	Never	B+VE	First timer	13.4	Negative	Islam	0
128	Magaoni sec Sch	21	18-25	Male	Never	B+VE	First timer	14.8	Negative	Islam	0
129	Magaoni sec Sch	21	18-25	Male	Never	B+VE	First timer	12.9	Negative	Islam	0
130	Magaoni sec Sch	21	18-25	Male	Never	A+VE	First timer	13.9	Negative	Islam	0
131	Magaoni sec Sch	22	18-25	Male	Never	O+VE	First timer	14.1	Negative	Islam	0
132	Kinondo Sec Sch	21	18-25	Male	Never	O+VE	First timer	13.8	Negative	Islam	0
133	Kinondo Sec Sch	22	18-25	Male	Never	O+VE	First timer	14.9	Negative	Islam	0
134	Kinondo Sec Sch	20	18-25	Male	Never	B+VE	First timer	13.6	Negative	Islam	0
135	Kinondo Sec Sch	18	18-25	Male	Never	A+VE	First timer	13.3	Negative	Islam	0
136	Kinondo Sec Sch	18	18-25	Male	Never	O+VE	First timer	12.8	Negative	Islam	0
137	Kinondo Sec Sch	19	18-25	Male	Never	O+VE	First timer	15.6	Negative	Islam	0
138	Kinondo Sec Sch	19	18-25	Male	Never	B+VE	First timer	13.2	Negative	Christianity	0
139	Kinondo Sec Sch	21	18-25	Male	Never	A+VE	First timer	17.2	Negative	Islam	0
140	Kinondo Sec Sch	19	18-25	Female	Never	O+VE	First timer	12	Negative	Islam	0
141	Mwereni Sec Sch	19	18-25	Female	Never	O+VE	First timer	13.9	Negative	Christianity	0
142	Mwereni Sec Sch	18	18-25	Male	Never	B+VE	First timer	15.1	Negative	Islam	0
143	Mwereni Sec Sch	21	18-25	Male	Never	O+VE	First timer	14.8	Negative	Christianity	0
144	Mwereni Sec Sch	21	18-25	Female	Never	O+VE	First timer	12.4	Negative	Islam	0
145	Mwereni Sec Sch	19	18-25	Male	Never	B+VE	First timer	15.5	Positive	Christianity	0
146	Mwereni Sec Sch	20	18-25	Male	Never	O+VE	First timer	15.8	Negative	Islam	0
147	Kinondo Sec Sch	21	18-25	Male	Never	O-VE	First timer	12.6	Negative		0
148	Kinondo Sec Sch	23	18-25	Male	Never	A+VE	First timer	13.6	Negative	Islam	0
149	Kinondo Sec Sch	21	18-25	Male	Never	O+VE	First timer	15.2	Positive	Christianity	0
150	Kinondo Sec Sch	22	18-25	Male	Never	B-VE	First timer	14.4	Negative	Christianity	0
151	Kinondo Sec Sch	16	16-17	Female	Never	B+VE	First timer	12.8	Negative	Christianity	0
152	Kinondo Sec Sch	17	16-17	Female	Never	A+VE	First timer	14.3	Negative	Islam	0
153	Kinondo Sec Sch	21	18-25	Male	Never	O+VE	First timer	15.7	Negative	Islam	0
154	Kinondo Sec Sch	19	18-25	Female	Never	O+VE	First timer	13.6	Negative	Islam	0
155	Kinondo Sec Sch	19	18-25	Male	Never	B+VE	First timer	16	Negative	Christianity	0
156	Mwereni Sec Sch			Male	Never	O+VE	First timer	16.1	Negative	Christianity	0
157	Mwereni Sec Sch	21	18-25	Male	Never	O+VE	First timer	16.2	Negative	Christianity	0
158	Mwereni Sec Sch	23	18-25	Male	Never	O+VE	First timer	18.9	Negative	Islam	0
159	Mwereni Sec Sch	17	16-17	Male	Never	O+VE	First timer	14.8	Negative	Islam	0
160	Mwereni Sec Sch	19	18-25	Male	Never	O+VE	First timer	18.8	Negative	Christianity	0
161	Mwereni Sec Sch	18	18-25	Male	Never	O+VE	First timer	15.4	Negative	Christianity	0
162	Mwereni Sec Sch	21	18-25	Female	Never	AB+VE	First timer	13.1	Negative	Christianity	0
163	Mwereni Sec Sch	21	18-25	Male	Never	B+VE	First timer	13	Negative	Islam	0
164	Mwereni Sec Sch	21	18-25	Male	Never	O+VE	First timer	16.1	Negative	Islam	0
165	Kinondo Sec Sch	17	16-17	Male	Never	O-VE	First timer	15.3	Negative	Islam	0
166	Kinondo Sec Sch	21	18-25	Male	Never	B+VE	First timer	15.8	Negative	Islam	0
167	Kinondo Sec Sch	21	18-25	Male	Never	O+VE	First timer	16.7	Negative	Islam	0
168	Mwereni Sec Sch	21	18-25	Female	Never	A+VE	First timer	13.1	Negative	Islam	0
169	Mwereni Sec Sch	19	18-25	Female	Never	O+VE	First timer	12.5	Negative	Islam	0
170	Mwereni Sec Sch	20	18-25	Male	Never	O+VE	First timer	13.7	Negative	Christianity	0
171	Mwereni Sec Sch	18	18-25	Female	Never	O+VE	First timer	13.7	Negative	Islam	0
172	Kinondo Sec Sch	19	18-25	Male	Never	O+VE	First timer	14.2	Negative	Islam	0
173	Dori Girls Sec sch	17	16-17	Female	Never	B+VE	First timer	14.3	Negative	Christianity	0
174	Kinondo Sec Sch	24	18-25	Male	Never	B+VE	First timer	15.6	Negative	Islam	0
175	Kinondo Sec Sch	17	16-17	Male	Never	O+VE	First timer	16.3	Negative	Christianity	0
176	Kinondo Sec Sch	17	16-17	Male	Never	A+VE	First timer	14.6	Negative	Islam	0
177	Kinondo Sec Sch	19	18-25	Female	Never	O+VE	First timer	13.9	Negative	Islam	0
178	Kinondo Sec Sch	20	18-25	Male	Never	O+VE	First timer	15.3	Negative	Christianity	0
179	Kinondo Sec Sch	21	18-25	Male	Never	O+VE	First timer	15.5	Negative	Christianity	0
180	Dori Girls Sec sch	18	18-25	Female	Never	O+VE	First timer	12.5	Negative	Christianity	0
181	Dori Girls Sec sch	21	18-25	Female	Never	O+VE	First timer	13.3	Negative	Islam	0
182	Dori Girls Sec sch	22	18-25	Female	Never	O+VE	First timer	12	Negative	Islam	0
183	Dori Girls Sec sch	18	18-25	Female	Never	O+VE	First timer	12.7	Negative	Christianity	0
184	Dori Girls Sec sch	20	18-25	Female	Never	O+VE	First timer	12.5	Negative	Islam	0
185	Dori Girls Sec sch	19	18-25	Female	Never	O+VE	First timer	13.8	Negative	Islam	0
186	Dori Girls Sec sch	17	16-17	Female	Never	O+VE	First timer	12.5	Negative	Islam	0
187	Dori Girls Sec sch	19	18-25	Female	Never	A+VE	First timer	13.6	Negative	Christianity	0
188	Dori Girls Sec sch	16	16-17	Female	Never	B+VE	First timer	12.2	Positive	Islam	0
189	Dori Girls Sec sch	17	16-17	Female	Never	O+VE	First timer	12.3	Negative	Christianity	0
190	Dori Girls Sec sch	17	16-17	Female	Never	B+VE	First timer	13.8	Negative	Christianity	0
191	Dori Girls Sec sch	18	18-25	Female	Never	A+VE	First timer	12.5	Negative	Christianity	0
192	Dori Girls Sec sch	20	18-25	Female	Never	O+VE	First timer	12.5	Negative	Christianity	0
193	Dori Girls Sec sch	19	18-25	Female	Never	A+VE	First timer	12.3	Negative	Christianity	0
194	Dori Girls Sec sch	19	18-25	Female	Never	O+VE	First timer	12	Negative	Islam	0
195	Dori Girls Sec sch	16	16-17	Female	Never	O+VE	First timer	12.8	Negative	Christianity	0
196	Dori Girls Sec sch	18	18-25	Female	Never	O+VE	First timer	12.3	Positive	Christianity	0
197	Dori Girls Sec sch	17	16-17	Female	Never	A+VE	First timer	12.2	Negative	Christianity	0
198	Magaoni sec Sch	23	18-25	Male	Never	A+VE	First timer	13.3	Negative	Islam	0
199	Magaoni sec Sch	20	18-25	Male	Never	A+VE	First timer	15.3	Negative	Islam	0
200	Magaoni sec Sch	20	18-25	Male	Never	B+VE	First timer	14.9	Negative	Islam	0
201	Magaoni sec Sch	21	18-25	Male	Never	O+VE	First timer	16.2	Positive	Islam	0
202	Magaoni sec Sch	22	18-25	Male	Never	A+VE	First timer	14.5	Negative	Islam	0
203	Magaoni sec Sch	22	18-25	Male	Never	B+VE	First timer	13.6	Negative	Islam	0
204	Magaoni sec Sch	19	18-25	Male	Never	A+VE	First timer	13.3	Positive	Islam	0
205	Magaoni sec Sch	21	18-25	Female	Never	B+VE	First timer	12.9	Positive	Islam	0
206	Magaoni sec Sch	20	18-25	Male	Never	O+VE	First timer	14.8	Positive	Islam	0
207	Magaoni sec Sch	22	18-25	Male	Never	A+VE	First timer	13.9	Negative	Islam	0
208	Magaoni sec Sch	20	18-25	Male	Never	B+VE	First timer	16	Negative	Islam	0
209	Magaoni sec Sch	22	18-25	Male	Never	A+VE	First timer	13.5	Negative	Islam	0
210	Waa girls Sec Sch	18	18-25	Female	Never	O+VE	First timer	12.6	Negative	Islam	0
211	Waa girls Sec Sch	18	18-25	Female	Never	B+VE	First timer	12.8	Negative	Islam	0
212	Waa girls Sec Sch	17	16-17	Female	Never	O+VE	First timer	13.2	Negative	Islam	0
213	Waa girls Sec Sch	18	18-25	Female	Never	B+VE	First timer	12.7	Negative	Islam	0
214	Waa girls Sec Sch	18	18-25	Female	Never	O+VE	First timer	13.1	Positive	Christianity	0
215	Waa girls Sec Sch	17	16-17	Female	Never	O+VE	First timer	13.7	Negative	Islam	0
216	Waa girls Sec Sch	18	18-25	Female	Never	B+VE	First timer	12.6	Negative	Islam	0
217	Waa girls Sec Sch	18	18-25	Female	Never	O+VE	First timer	14.6	Negative	Christianity	0
218	Waa girls Sec Sch	18	18-25	Female	Never	O+VE	First timer	14.6	Negative	Christianity	0
219	Waa girls Sec Sch	20	18-25	Female	Never	O+VE	First timer	12.8	Negative	Islam	0
220	Waa girls Sec Sch	21	18-25	Female	Never	O+VE	First timer	13.9	Negative	Christianity	0
221	Waa girls Sec Sch	18	18-25	Female	Never	B+VE	First timer	15.6	Negative	Islam	0
222	Waa girls Sec Sch	18	18-25	Female	Never	B+VE	First timer	12.5	Negative	Islam	0
223	Waa girls Sec Sch	18	18-25	Female	Never	O+VE	First timer	12.8	Negative	Christianity	0
224	Waa girls Sec Sch	20	18-25	Female	Never	O+VE	First timer	13.7	Negative	Islam	0
225	Waa girls Sec Sch	18	18-25	Female	Never		First timer	13.2	Negative	Islam	0
226	Waa girls Sec Sch	19	18-25	Female	Never	O+VE	First timer	12.7	Negative	Islam	0
227	Waa girls Sec Sch	18	18-25	Female	Never	O+VE	First timer	12.5	Positive	Christianity	0
228	Waa girls Sec Sch	17	16-17	Female	Never	O+VE	First timer	14	Positive	Christianity	0
229	Waa girls Sec Sch	18	18-25	Female	Never	B+VE	First timer	15.4	Positive	Islam	0
230	Waa girls Sec Sch	18	18-25	Female	Never	O+VE	First timer	13.1	Negative	Islam	0
231	Waa girls Sec Sch	18	18-25	Female	Never	B+VE	First timer	13.6	Negative	Islam	0
232	Waa girls Sec Sch	19	18-25	Female	Never	O+VE	First timer	12.5	Negative	Islam	0
233	Waa girls Sec Sch	19	18-25	Female	Never	A+VE	First timer	12.5	Positive	Christianity	0
234	Waa girls Sec Sch	18	18-25	Female	Never	A+VE	First timer	14.7	Negative	Christianity	0
235	Waa girls Sec Sch	18	18-25	Female	Never	B+VE	First timer	12.7	Negative	Christianity	0
236	Waa girls Sec Sch	21	18-25	Female	Never	O+VE	First timer	12.9	Negative	Islam	0
237	Waa girls Sec Sch	20	18-25	Female	Never	O+VE	First timer	12.8	Negative	Islam	0
238	Waa girls Sec Sch	20	18-25	Female	Never	O+VE	First timer	12.6	Negative	Islam	0
239	Waa girls Sec Sch	20	18-25	Female	Never	O+VE	First timer	13.7	Negative	Islam	0
240	Waa girls Sec Sch	19	18-25	Female	Never	O+VE	First timer	12.6	Negative	Islam	0
241	Waa girls Sec Sch	17	16-17	Female	Never	O+VE	First timer	13.5	Negative	Christianity	0
242	Waa girls Sec Sch	19	18-25	Female	Never	O+VE	First timer	12.6	Negative	Christianity	0
243	Waa girls Sec Sch	20	18-25	Female	Never	A+VE	First timer	13.9	Negative	Christianity	0
244	Waa girls Sec Sch	19	18-25	Female	Never	B+VE	First timer	12.6	Positive	Christianity	0
245	Waa girls Sec Sch	19	18-25	Female	Never	A+VE	First timer	12.7	Negative	Christianity	0
246	Waa girls Sec Sch	18	18-25	Female	Never	O+VE	First timer	13.6	Negative	Islam	0
247	Lukore sec sch	18	18-25	Male	Never	O+VE	First timer	12.8	Negative	Christianity	0
248	Lukore sec sch	17	16-17	Male	Never	O+VE	First timer	12.8	Negative	Christianity	0
249	Lukore sec sch	20	18-25	Male	Never	O+VE	First timer		Negative	Christianity	0
250	Lukore sec sch	22	18-25	Male	Never	A+VE	First timer	16.1	Negative	Islam	0
251	Lukore sec sch	20	18-25	Male	Never	O+VE	First timer	13.2	Negative	Christianity	0
252	Lukore sec sch	18	18-25	Male	Never	O+VE	First timer	15.2	Positive	Christianity	0
253	Lukore sec sch	19	18-25	Male	Never	A+VE	First timer	13.2	Negative	Christianity	0
254	Lukore sec sch	18	18-25	Male	Never	O+VE	First timer	13.5	Negative	Christianity	0
255	Lukore sec sch	21	18-25	Male	Never	A+VE	First timer	15.6	Negative	Christianity	0
256	Lukore sec sch	19	18-25	Male	Never	A+VE	First timer	13.2	Negative	Islam	0
257	Lukore sec sch	19	18-25	Male	Never	O+VE	First timer	13.9	Negative	Christianity	0
258	Lukore sec sch	19	18-25	Male	Never	O+VE	First timer		Positive	Islam	0
259	Lukore sec sch	20	18-25	Male	Never	O+VE	First timer	14.2	Positive	Islam	0
260	Lukore sec sch	19	18-25	Male	Never	A+VE	First timer	13.3	Negative	Islam	0
261	Lukore sec sch	21	18-25	Male	Never	A+VE	First timer	13.2	Positive	Islam	0
262	Lukore sec sch	18	18-25	Female	Never	O+VE	First timer	12.6	Negative	Christianity	0
263	Lukore sec sch	18	18-25	Male	Never	O+VE	First timer	12.7	Negative	Christianity	0
264	Lukore sec sch	18	18-25	Male	Never	O+VE	First timer	13.1	Positive	Christianity	0
265	Lukore sec sch	18	18-25	Male	Never	O+VE	First timer	14.1	Negative	Christianity	0
266	Lukore sec sch	21	18-25	Male	Never	O+VE	First timer	14.1	Negative	Islam	0
267	Lukore sec sch	18	18-25	Male	Never	O+VE	First timer	13.3	Negative	Islam	0
268	Lukore sec sch	19	18-25	Female	Never	O+VE	First timer	15.1	Negative	Christianity	0
269	Lukore sec sch	22	18-25	Male	Never	O+VE	First timer		Negative	Islam	0
270	Lukore sec sch	19	18-25	Male	Never	B+VE	First timer	15	Negative	Islam	0
271	Lukore sec sch	18	18-25	Female	Never	O+VE	First timer	13.5	Positive	Christianity	0
272	Lukore sec sch	21	18-25	Male	Never	O+VE	First timer	12.5	Negative	Islam	0
273	Lukore sec sch	22	18-25	Male	Never	O+VE	First timer	12.7	Positive	Christianity	0
274	Lukore sec sch	19	18-25	Male	Never	O+VE	First timer	13.8	Negative	Islam	0
275	Lukore sec sch	21	18-25	Male	Never	A+VE	First timer	16.3	Negative	Christianity	0
276	Lukore sec sch	19	18-25	Male	Never	A+VE	First timer	14.4	Negative	Christianity	0
277	Lukore sec sch	20	18-25	Male	Never	AB+VE	First timer	14.2	Negative	Islam	0
278	Lukore sec sch	22	18-25	Male	Never	A+VE	First timer	15.9	Positive	Islam	0
279	Kwale High Sec Sch	21	18-25	Male	Never	O+VE	First timer	14.7	Positive	Christianity	0
280	Kwale High Sec Sch	21	18-25	Male	Never	B+VE	First timer	16.2	Negative	Islam	0
281	Kwale High Sec Sch	17	16-17	Male	Never		First timer	14	Negative	Islam	0
282	Kwale High Sec Sch	22	18-25	Male	Never	AB+VE	First timer	16.6	Negative	Christianity	0
283	Kwale High Sec Sch	22	18-25	Male	Never	A+VE	First timer	14.7	Negative	Islam	0
284	Kwale High Sec Sch	20	18-25	Male	Never	O+VE	First timer	14.2	Negative	Islam	0
285	Kwale High Sec Sch	23	18-25	Male	Never	B+VE	First timer	15.2	Negative	Islam	0
286	Kwale High Sec Sch	19	18-25	Male	Never	A+VE	First timer	14.2	Negative	Christianity	0
287	Kwale High Sec Sch	19	18-25	Male	Never	O+VE	First timer	13.8	Negative	Christianity	0
288	Kwale High Sec Sch	22	18-25	Male	Never	O+VE	First timer	16.1	Negative	Islam	0
289	Kwale High Sec Sch	18	18-25	Male	Never		First timer	12.8	Negative	Christianity	0
290	Kwale High Sec Sch	21	18-25	Male	Never	A+VE	First timer	14.8	Positive	Islam	0
291	Kwale High Sec Sch	18	18-25	Male	Never	A+VE	First timer	13.2	Negative	Christianity	0
292	Kwale High Sec Sch	19	18-25	Male	Never	O+VE	First timer	14.8	Negative	Islam	0
293	Kwale High Sec Sch	18	18-25	Male	Never	B+VE	First timer	14.7	Negative	Christianity	0
294	Kwale High Sec Sch	21	18-25	Male	Never	O+VE	First timer	15.5	Positive	Christianity	0
295	Kwale High Sec Sch	18	18-25	Male	Never	A+VE	First timer	13.6	Negative	Christianity	0
296	Kwale High Sec Sch	21	18-25	Male	Never	O+VE	First timer	15.5	Negative	Christianity	0
297	Kwale High Sec Sch	18	18-25	Male	Never	O+VE	First timer	13.6	Negative	Christianity	0
298	Kwale High Sec Sch	18	18-25	Male	Never		First timer	14.2	Negative	Christianity	0
299	Kwale High Sec Sch	18	18-25	Male	Never	A+VE	First timer	14.5	Negative	Islam	0
300	Kwale High Sec Sch	18	18-25	Male	Never	O+VE	First timer	14	Negative	Islam	0
301	Kwale High Sec Sch	19	18-25	Male	Never	O+VE	First timer	16.8	Negative	Islam	0
302	Kwale High Sec Sch	19	18-25	Male	Never	O+VE	First timer	13.1	Negative	Christianity	0
303	Kwale High Sec Sch	20	18-25	Male	Never	O+VE	First timer	12.3	Negative	Christianity	0
304	Kwale High Sec Sch	17	16-17	Male	Never	O+VE	First timer	13.6	Negative	Christianity	0
305	Kwale High Sec Sch	19	18-25	Male	Never	A+VE	First timer	13.5	Negative	Christianity	0
306	Kwale High Sec Sch	17	16-17	Male	Never	A+VE	First timer	13.1	Negative	Christianity	0
307	Kwale High Sec Sch	18	18-25	Male	Never	A+VE	First timer	15.1	Negative	Christianity	0
308	Kwale High Sec Sch	20	18-25	Male	Never	O+VE	First timer	12.6	Negative	Islam	0
309	Kwale High Sec Sch	21	18-25	Male	Never	O+VE	First timer	12.5	Negative	Islam	0
310	Kwale High Sec Sch	19	18-25	Male	Never	O+VE	First timer	13.8	Negative	Islam	0
311	Kwale High Sec Sch	23	18-25	Male	Never	A+VE	First timer	14.8	Negative	Islam	0
312	Kwale High Sec Sch	20	18-25	Male	Never	B+VE	First timer	15.2	Positive	Christianity	0
313	Kwale High Sec Sch	19	18-25	Male	Never	A+VE	First timer	14.2	Negative	Christianity	0
314	Kwale High Sec Sch	21	18-25	Male	Never	O+VE	First timer	13.5	Negative	Islam	0
315	Kwale High Sec Sch	18	18-25	Male	Never	B+VE	First timer	14.8	Negative	Islam	0
316	Kwale High Sec Sch	21	18-25	Male	Never	B+VE	First timer	13.6	Negative	Islam	0
317	Mwanabeyu sec sch	19	18-25	Female	Never	A+VE	First timer	12.6	Negative	Christianity	0
318	Mwanabeyu sec sch	19	18-25	Female	Never	O+VE	First timer	12.7	Negative	Islam	0
319	Mwanabeyu sec sch	19	18-25	Female	Never	O+VE	First timer	12.8	Negative	Christianity	0
320	Mwanabeyu sec sch	19	18-25	Female	Never	O+VE	First timer	12.7	Negative	Christianity	0
321	Mwanabeyu sec sch	18	18-25	Female	Never	O+VE	First timer	13.1	Negative	Christianity	0
322	Mwanabeyu sec sch	18	18-25	Female	Never	O+VE	First timer	12.6	Negative	Islam	0
323	Mwanabeyu sec sch	18	18-25	Female	Never	O+VE	First timer	13.5	Negative	Christianity	0
324	Mwanabeyu sec sch	19	18-25	Female	Never	O+VE	First timer		Positive	Islam	0
325	Mwanabeyu sec sch	18	18-25	Female	Never	O+VE	First timer	12.6	Positive	Islam	0
326	Mwanabeyu sec sch	18	18-25	Female	Never	O+VE	First timer	12.9	Negative	Islam	0
327	Mwanabeyu sec sch	19	18-25	Female	Never	O+VE	First timer	12.8	Negative	Islam	0
328	Mwanabeyu sec sch	19	18-25	Female	Never	O+VE	First timer	12.9	Negative	Islam	0
329	Mwanabeyu sec sch	19	18-25	Female	Never	AB+VE	First timer	12.8	Negative	Islam	0
330	Mwanabeyu sec sch	18	18-25	Female	Never	O+VE	First timer	12.6	Negative	Christianity	0
331	kichakasimba sec sch	19	18-25	Female	Never	O+VE	First timer	13.9	Negative	Christianity	0
332	kichakasimba sec sch	18	18-25	Female	Never	O+VE	First timer	13.6	Negative	Christianity	0
333	kichakasimba sec sch	20	18-25	Female	Never	A+VE	First timer	13.8	Negative	Christianity	0
334	kichakasimba sec sch	18	18-25	Female	Never	B+VE	First timer	12.6	Negative	Christianity	0
335	kichakasimba sec sch	18	18-25	Female	Never	O+VE	First timer	12.9	Negative	Christianity	0
336	kichakasimba sec sch	18	18-25	Female	Never	O+VE	First timer	13.5	Negative	Christianity	0
337	kichakasimba sec sch	19	18-25	Female	Never	A+VE	First timer	12.7	Negative	Christianity	0
338	kichakasimba sec sch	20	18-25	Female	Never	B+VE	First timer	12.9	Negative	Christianity	0
339	kichakasimba sec sch	18	18-25	Female	Never	O+VE	First timer	15.2	Negative	Christianity	0
340	kichakasimba sec sch	18	18-25	Female	Never	O+VE	First timer	12.7	Negative	Christianity	0
341	kichakasimba sec sch	19	18-25	Female	Never	B+VE	First timer	13	Negative	Christianity	0
342	kichakasimba sec sch	18	18-25	Female	Never	O+VE	First timer	12.7	Negative	Christianity	0
343	kichakasimba sec sch	18	18-25	Female	Never	B+VE	First timer	14.3	Negative	Christianity	0
344	kichakasimba sec sch	18	18-25	Female	Never	B+VE	First timer	13.7	Negative	Christianity	0
345	kichakasimba sec sch	20	18-25	Female	Never	A+VE	First timer	12.8	Negative	Christianity	0
346	kichakasimba sec sch	18	18-25	Female	Never	O+VE	First timer	12.6	Negative	Christianity	0
347	kichakasimba sec sch	19	18-25	Female	Never	O+VE	First timer	12.6	Negative	Christianity	0
348	kichakasimba sec sch	22	18-25	Female	Never	O+VE	First timer	13	Negative	Christianity	0
349	kichakasimba sec sch	20	18-25	Female	Never	O+VE	First timer	12.8	Negative	Christianity	0
350	kichakasimba sec sch	21	18-25	Female	Never	O+VE	First timer	15.1	Negative	Christianity	0
351	kichakasimba sec sch	20	18-25	Female	Never	A+VE	First timer	13	Negative	Christianity	0
352	kichakasimba sec sch	18	18-25	Female	Never	B+VE	First timer	12.5	Negative	Islam	0
353	kichakasimba sec sch	18	18-25	Female	Never	B+VE	First timer	14.5	Negative	Christianity	0
354	kichakasimba sec sch	20	18-25	Female	Never	B+VE	First timer	14.4	Negative	Islam	0
355	kichakasimba sec sch	18	18-25	Female	Never	O+VE	First timer	14.1	Negative	Christianity	0
356	kichakasimba sec sch	20	18-25	Female	Never	A+VE	First timer	13.8	Negative	Islam	0
357	Gombato sec sch	18	18-25	Male	Never	O+VE	First timer	14.2	Negative	Christianity	0
358	Gombato sec sch	20	18-25	Male	Never	O+VE	First timer	15	Negative	Christianity	0
359	Gombato sec sch	20	18-25	Male	Never	O+VE	First timer	14	Positive	Islam	0
360	Gombato sec sch	20	18-25	Male	Never	A+VE	First timer	13.5	Negative	Islam	0
361	Gombato sec sch	23	18-25	Male	Never	O+VE	First timer	14.7	Negative	Christianity	0
362	Gombato sec sch	17	16-17	Male	Never	O+VE	First timer	13.9	Negative	Christianity	0
363	Gombato sec sch	18	18-25	Male	Never	O+VE	First timer	13.3	Negative	Islam	0
364	Gombato sec sch	20	18-25	Male	Never	O+VE	First timer	14.1	Negative	Christianity	0
365	Gombato sec sch	20	18-25	Male	Never	O+VE	First timer	13.2	Negative	Islam	0
366	Gombato sec sch	19	18-25	Male	Never	B+VE	First timer	14	Negative	Christianity	0
367	Gombato sec sch	18	18-25	Male	Never	O+VE	First timer	13	Negative	Islam	0
368	Gombato sec sch	18	18-25	Male	Never	O+VE	First timer	16	Negative	Christianity	0
369	Gombato sec sch	18	18-25	Male	Never	O+VE	First timer	13.4	Negative	Islam	0
370	Gombato sec sch	17	16-17	Male	Never	A+VE	First timer	13.4	Negative	Christianity	0
371	Gombato sec sch	20	18-25	Male	Never	A+VE	First timer	14.7	Negative	Christianity	0
372	Shimba Hills Sec sch	20	18-25	Male	Never	A+VE	First timer	17	Negative	Islam	0
373	Shimba Hills Sec sch	17	16-17	Male	Never	B+VE	First timer	13.3	Negative	Islam	0
374	Shimba Hills Sec sch	16	16-17	Male	Never	O-VE	First timer	15.2	Negative	Islam	0
375	Shimba Hills Sec sch	18	18-25	Female	Never	O+VE	First timer	13.9	Negative	Christianity	0
376	Shimba Hills Sec sch	18	18-25	Male	Never	O+VE	First timer	13.3	Negative	Islam	0
377	Shimba Hills Sec sch	18	18-25	Male	Never	O+VE	First timer	16.1	Negative	Christianity	0
378	Shimba Hills Sec sch	20	18-25	Male	Never	B+VE	First timer	14.9	Negative	Islam	0
379	Shimba Hills Sec sch	18	18-25	Male	Never	O+VE	First timer	41.2	Negative	Islam	0
380	Shimba Hills Sec sch	18	18-25	Male	Never	A+VE	First timer	14.3	Negative	Islam	0
381	Shimba Hills Sec sch	18	18-25	Male	Never	A-VE	First timer	14.3	Negative	Christianity	0
382	Shimba Hills Sec sch	18	18-25	Male	Never	O-VE	First timer	14.4	Negative	Christianity	0
383	Shimba Hills Sec sch	18	18-25	Male	Never	O+VE	First timer	13.3	Negative	Islam	0
384	Shimba Hills Sec sch	24	18-25	Male	Never	B+VE	First timer	12.6	Negative	Islam	0
385	Shimba Hills Sec sch	20	18-25	Male	Never	O+VE	First timer	13	Negative	Christianity	0
386	Shimba Hills Sec sch	22	18-25	Male	Never	O+VE	First timer	12.9	Negative	Islam	0
387	Shimba Hills Sec sch	18	18-25	Male	Never	B+VE	First timer	15.5	Negative	Islam	0
388	Shimba Hills Sec sch	16	16-17	Male	Never	O-VE	First timer	14.1	Negative	Christianity	0
389	Shimba Hills Sec sch	19	18-25	Male	Never	B+VE	First timer	15.4	Negative	Christianity	0
390	Shimba Hills Sec sch	19	18-25	Male	Never	B+VE	First timer	13.5	Negative	Islam	0
391	Shimba Hills Sec sch	18	18-25	Male	Never	O+VE	First timer	12.6	Negative	Islam	0
392	Shimba Hills Sec sch	20	18-25	Male	Never	B+VE	First timer	14.4	Negative	Islam	0
393	Shimba Hills Sec sch	20	18-25	Male	Never	B+VE	First timer	12.5	Negative	Islam	0
394	Shimba Hills Sec sch	22	18-25	Male	Never	O+VE	First timer	15	Negative	Christianity	0
395	Shimba Hills Sec sch	18	18-25	Male	Never	O+VE	First timer	16	Negative	Islam	0
396	Shimba Hills Sec sch	22	18-25	Male	Never	O+VE	First timer	14	Negative	Islam	0
397	Shimba Hills Sec sch	18	18-25	Male	Never	A+VE	First timer	12.9	Negative	Islam	0
398	Shimba Hills Sec sch	18	18-25	Male	Never	O+VE	First timer	12.2	Negative	Islam	0
399	Shimba Hills Sec sch	20	18-25	Male	Never	A+VE	First timer	13.2	Negative	Islam	0
400	Shimba Hills Sec sch	18	18-25	Male	Never	A+VE	First timer	15.5	Negative	Islam	0
401	Shimba Hills Sec sch	20	18-25	Male	Never	O+VE	First timer	14	Negative	Islam	0
402	Shimba Hills Sec sch	18	18-25	Male	Never	O+VE	First timer	13.6	Negative	Islam	0
403	Shimba Hills Sec sch	18	18-25	Male	Never	O-VE	First timer	14.3	Negative	Islam	0
404	Shimba Hills Sec sch	20	18-25	Male	Never	A+VE	First timer	14.8	Negative	Islam	0
405	Shimba Hills Sec sch	20	18-25	Male	Never	AB+VE	First timer	12.9	Negative	Islam	0
406	Shimba Hills Sec sch	20	18-25	Male	Never	AB+VE	First timer	13.9	Negative	Islam	0
407	Shimba Hills Sec sch	20	18-25	Female	Never	AB+VE	First timer	12.4	Negative	Islam	0
408	Shimba Hills Sec sch	18	18-25	Male	Never	O+VE	First timer	14.5	Negative	Islam	0
409	Shimba Hills Sec sch	20	18-25	Male	Never	AB+VE	First timer	15.6	Negative	Christianity	0
410	Shimba Hills Sec sch	19	18-25	Male	Never	A+VE	First timer	13.7	Negative	Christianity	0
411	Shimba Hills Sec sch	18	18-25	Male	Never	B+VE	First timer	13.8	Negative	Christianity	0
412	Shimba Hills Sec sch	20	18-25	Male	Never	O+VE	First timer	14	Negative	Islam	0
413	Mvideni sec sch	17	16-17	Male	Never	B+VE	First timer	15.2	Negative	Christianity	0
414	Mvideni sec sch	17	16-17	Male	Never	O+VE	First timer	14	Negative	Christianity	0
415	Mvideni sec sch	17	16-17	Male	Never	B+VE	First timer	13.6	Negative	Christianity	0
416	Mvideni sec sch	20	18-25	Male	Never	B+VE	First timer	13.6	Negative	Christianity	0
417	Mvideni sec sch	17	16-17	Male	Never	AB+VE	First timer	13.3	Negative	Christianity	0
418	Mvideni sec sch	17	16-17	Male	Never	A+VE	First timer	13.6	Negative	Christianity	0
419	Mvideni sec sch	17	16-17	Male	Never	A+VE	First timer	14.4	Negative	Christianity	0
420	Mvideni sec sch	17	16-17	Male	Never	B+VE	First timer	13	Negative	Christianity	0
421	Mvideni sec sch	21	18-25	Male	Never	B+VE	First timer	15.6	Negative	Islam	0
422	Mvideni sec sch	18	18-25	Male	Never	A+VE	First timer	13.9	Negative	Islam	0
423	Mvideni sec sch	20	18-25	Male	Never	O+VE	First timer	14.6	Negative	Christianity	0
424	Mvideni sec sch	20	18-25	Male	Never	O+VE	First timer	15.6	Negative	Islam	0
425	Mvideni sec sch	22	18-25	Male	Never	O+VE	First timer	14.5	Negative	Christianity	0
426	Mvideni sec sch	20	18-25	Male	Never	O+VE	First timer	13.8	Negative	Christianity	0
427	Mvideni sec sch	21	18-25	Male	Never	O+VE	First timer	14.3	Negative	Christianity	0
428	Mvideni sec sch	20	18-25	Male	Never	O+VE	First timer	13.8	Negative	Christianity	0
429	Mvideni sec sch	17	16-17	Female	Never	O+VE	First timer	13	Negative	Christianity	0
430	Mvideni sec sch	17	16-17	Male	Never	A+VE	First timer	15.8	Negative	Christianity	0
431	Mvideni sec sch	20	18-25	Male	Never	O+VE	First timer	13.7	Negative	Christianity	0
432	Mvideni sec sch	19	18-25	Female	Never	O+VE	First timer	12.7	Negative	Christianity	0
433	Mvideni sec sch	20	18-25	Male	Never	O+VE	First timer	14.3	Negative	Islam	0
434	Mvideni sec sch	17	16-17	Male	Never	A+VE	First timer	12.8	Negative	Christianity	0
435	Mvideni sec sch	16	16-17	Male	Never	B+VE	First timer	14.2	Negative	Christianity	0
436	Mvideni sec sch	16	16-17	Male	Never	O+VE	First timer	13	Negative	Christianity	0
437	Mvideni sec sch	17	16-17	Male	Never	O+VE	First timer	12.3	Negative	Christianity	0
438	Kwale High Sec Sch	19	18-25	Male		O+VE	Repeat	15.9	Negative	Christianity	18
439	Kwale High Sec Sch	21	18-25	Male		B+VE	Repeat	12.9	Negative	Islam	18
440	Kwale High Sec Sch	18	18-25	Male		O+VE	Repeat	14.1	Negative	Islam	18
441	Kwale High Sec Sch	21	18-25	Male		O+VE	Repeat	13.6	Negative	Islam	18
442	Kwale High Sec Sch	17	16-17	Male		B+VE	Repeat	13	Negative	Christianity	18
443	Kingwende Girls Sec Sch	18	18-25	Female		O+VE	Repeat	12.6	Negative	Christianity	18
444	Kingwende Girls Sec Sch	18	18-25	Female		B+VE	Repeat	13.2	Negative	Islam	18
445	Waa Boys Sec Sch	18	18-25	Male		B+VE	Repeat	15.4	Negative	Christianity	24
446	Waa Boys Sec Sch	20	18-25	Male		O+VE	Repeat	16.9	Negative	Christianity	24
447	Waa Boys Sec Sch	17	16-17	Male		A+VE	Repeat	17.1	Negative	Islam	24
448	Waa Boys Sec Sch	20	18-25	Male		O+VE	Repeat	16.3	Negative	Christianity	24
449	Waa Boys Sec Sch	18	18-25	Male		B+VE	Repeat	13.7	Negative	Islam	24
450	Waa Boys Sec Sch	19	18-25	Male		A+VE	Repeat	15.3	Negative	Islam	24
451	Waa Boys Sec Sch	23	18-25	Male		O+VE	Repeat	14.7	Positive	Christianity	12
452	Waa Boys Sec Sch	18	18-25	Male		O+VE	Repeat	16.1	Negative	Christianity	24
453	Waa Boys Sec Sch	18	18-25	Male		O+VE	Repeat	13.9	Negative	Islam	24
454	Waa Boys Sec Sch	20	18-25	Male		A+VE	Repeat	14.4	Negative	Christianity	24
455	Waa Boys Sec Sch	17	16-17	Male		O+VE	Repeat	13.2	Negative	Christianity	24
456	Waa Boys Sec Sch	19	18-25	Male		A+VE	Repeat	12.6	Positive	Islam	24
457	Waa Boys Sec Sch	23	18-25	Male		O+VE	Repeat	14.9	Negative	Islam	24
458	Waa Boys Sec Sch	18	18-25	Male		O+VE	Repeat	14.2	Positive	Christianity	24
459	Waa Boys Sec Sch	18	18-25	Male		A+VE	Repeat	12.7	Negative	Islam	24
460	Waa Boys Sec Sch	18	18-25	Male		O+VE	Repeat	15.9	Negative	Christianity	24
461	Waa Boys Sec Sch	18	18-25	Male		B+VE	Repeat	13.1	Negative	Christianity	24
462	Waa Boys Sec Sch	19	18-25	Male		O+VE	Repeat	14.9	Negative	Islam	24
463	Waa Boys Sec Sch	18	18-25	Male		O+VE	Repeat	13	Negative	Islam	12
464	Waa Boys Sec Sch	20	18-25	Male		A+VE	Repeat	15.9	Negative	Islam	12
465	Waa Boys Sec Sch	20	18-25	Male		B+VE	Repeat	15.7	Negative	Islam	24
466	Waa Boys Sec Sch	20	18-25	Male		O+VE	Repeat	15.2	Negative	Islam	12
467	Waa Boys Sec Sch	21	18-25	Male		O+VE	Repeat	13.7	Negative	Islam	12
468	Waa Boys Sec Sch	18	18-25	Male		O+VE	Repeat	14.3	Negative	Islam	24
469	Waa Boys Sec Sch	18	18-25	Male		O+VE	Repeat	13.4	Negative	Christianity	12
470	Waa Boys Sec Sch	17	16-17	Male		A+VE	Repeat	14.6	Negative	Christianity	24
471	Waa Boys Sec Sch	18	18-25	Male		O+VE	Repeat	14.3	Negative	Islam	24
472	Muhaka Sec Sch	24	18-25	Male		O+VE	Repeat	13.3	Negative	Islam	12
473	Muhaka Sec Sch	18	18-25	Male		A+VE	Repeat	13.1	Negative	Islam	30
474	Madago Sec Sch	19	18-25	Female		O+VE	Repeat	14.7	Negative	Islam	24
475	Magaoni sec Sch	21	18-25	Male		B+VE	Repeat	13.8	Negative	Islam	24
476	Magaoni sec Sch	24	18-25	Male		O+VE	Repeat	12.9	Negative	Christianity	24
477	Magaoni sec Sch	21	18-25	Male		O+VE	Repeat	16.9	Negative	Islam	24
478	Magaoni sec Sch	18	18-25	Male		O+VE	Repeat	14.4	Negative	Islam	24
479	Magaoni sec Sch	22	18-25	Male		A+VE	Repeat	14.3	Negative	Islam	24
480	Kinondo Sec Sch	21	18-25	Male		A+VE	Repeat	15.1	Negative	Islam	12
481	Mwereni Sec Sch	20	18-25	Female		O+VE	Repeat	12.9	Negative	Islam	24
482	Mwereni Sec Sch	21	18-25	Male		O+VE	Repeat	13.9	Negative	Islam	24
483	Mwereni Sec Sch	21	18-25	Male		B+VE	Repeat	14	Negative	Islam	12
484	Mwereni Sec Sch	17	16-17	Male		O+VE	Repeat	13.8	Negative	Islam	12
485	Kinondo Sec Sch	20	18-25	Male		B+VE	Repeat	15	Negative	Islam	24
486	Kinondo Sec Sch	18	18-25	Female		O+VE	Repeat	13.4	Negative		24
487	Mwereni Sec Sch	19	18-25	Male		O+VE	Repeat	15.5	Negative	Christianity	24
488	Mwereni Sec Sch	22	18-25	Male		AB+VE	Repeat	14.1	Negative	Christianity	24
489	Magaoni sec Sch	21	18-25	Male		O+VE	Repeat	13.4	Negative	Islam	18
490	Magaoni sec Sch	22	18-25	Male		A+VE	Repeat	14.5	Negative	Islam	18
491	Magaoni sec Sch	24	18-25	Male		O+VE	Repeat	15.8	Negative	Christianity	18
492	Magaoni sec Sch	24	18-25	Male		O+VE	Repeat	14.7	Positive	Islam	18
493	Waa girls Sec Sch	20	18-25	Female		A+VE	Repeat	12.7	Negative	Islam	18
494	Waa girls Sec Sch	19	18-25	Female		AB+VE	Repeat	13	Positive	Christianity	18
495	Waa girls Sec Sch	20	18-25	Female		O+VE	Repeat	14.1	Negative	Islam	18
496	Waa girls Sec Sch	19	18-25	Female		A+VE	Repeat	12.7	Negative	Christianity	18
497	Waa girls Sec Sch	21	18-25	Female		O+VE	Repeat	13.7	Negative	Christianity	18
498	Waa girls Sec Sch	18	18-25	Female		A+VE	Repeat	13.6	Negative	Christianity	18
499	Kwale High Sec Sch	19	18-25	Male		B+VE	Repeat	13.1	Negative	Islam	18
500	Kwale High Sec Sch	20	18-25	Male		B+VE	Repeat	12.6	Positive	Christianity	17
501	Kwale High Sec Sch	20	18-25	Male		O+VE	Repeat	14.2	Negative	Islam	18
502	Kwale High Sec Sch	19	18-25	Male			Repeat	13.3	Negative	Christianity	17
503	Kwale High Sec Sch	23	18-25	Male		O+VE	Repeat	13.9	Negative	Christianity	17
504	Kwale High Sec Sch	18	18-25	Male		A+VE	Repeat	12.8	Negative	Christianity	17
505	Kwale High Sec Sch	21	18-25	Male		A+VE	Repeat	13	Negative	Christianity	17
506	Kwale High Sec Sch	20	18-25	Male		O+VE	Repeat	13.5	Negative	Christianity	17
507	Kwale High Sec Sch	22	18-25	Male		O+VE	Repeat	15.5	Negative	Islam	17
508	Kwale High Sec Sch	18	18-25	Male		O+VE	Repeat	13	Negative	Islam	17
509	Kwale High Sec Sch	19	18-25	Male		B+VE	Repeat	13.1	Negative	Christianity	17
510	Gombato sec sch	20	18-25	Male		O+VE	Repeat	13.4	Negative	Christianity	16
511	Gombato sec sch	22	18-25	Male		O+VE	Repeat	14.4	Negative	Christianity	16
512	Gombato sec sch	20	18-25	Male		A+VE	Repeat	15.9	Negative	Islam	16
513	Gombato sec sch	23	18-25	Male		O+VE	Repeat	14.4	Negative	Christianity	16
514	Gombato sec sch	17	16-17	Male		O+VE	Repeat	13.4	Negative	Christianity	16
515	Shimba Hills Sec sch	19	18-25	Male		O+VE	Repeat	13.9	Negative	Christianity	16
516	Shimba Hills Sec sch	19	18-25	Male		A+VE	Repeat	15.9	Negative	Islam	58
517	Shimba Hills Sec sch	20	18-25	Male		AB+VE	Repeat	13.7	Negative	Islam	19
518	Shimba Hills Sec sch	20	18-25	Male		O+VE	Repeat	16.5	Negative	Islam	19
519	Shimba Hills Sec sch	20	18-25	Male		O+VE	Repeat	13.3	Negative	Islam	19
520	Shimba Hills Sec sch	20	18-25	Male		O+VE	Repeat	14.9	Negative	Islam	19
521	Shimba Hills Sec sch	24	18-25	Male		O+VE	Repeat	13.3	Negative	Christianity	19
522	Shimba Hills Sec sch	20	18-25	Male		A+VE	Repeat	16.3	Negative	Islam	19
523	Shimba Hills Sec sch	18	18-25	Male		A+VE	Repeat	14.5	Negative	Islam	19
524	Mvideni sec sch	20	18-25	Male		A+VE	Repeat	15.1	Negative	Islam	16
525	Mvideni sec sch	18	18-25	Male		O+VE	Repeat	12.9	Negative	Christianity	16
526	Mvideni sec sch	21	18-25	Male		B+VE	Repeat	13.2	Negative	Christianity	16
527	Mvideni sec sch	17	16-17	Male		O+VE	Repeat	15.9	Negative	Christianity	16
528	Mvideni sec sch	19	18-25	Male		B+VE	First timer	15.8	Negative	Islam	16
